# Supplementary material for: Impact of Coffee Bean Roasting on the Content of Pyridines Determined by Analysis of Volatile Organic Compounds
Source: Molecules. 2022 Feb 25;27(5):1559. doi: 10.3390/molecules27051559 (PMC8911706; doi:10.3390/molecules27051559)
Supplement: Supplementary file 1 [file molecules-27-01559-s001.zip]

Archive with 1 entries (1 files):
- molecules-1564469-supplementary.pdf
